# Supplementary material for: Medicago sativa’s antixenotic and antibiotic resistance mechanisms differentially impact three members of the Bemisia tabaci species complex
Source: Sci Rep. 2025 Oct 16;15:36134. doi: 10.1038/s41598-025-01426-z (PMC12533143; doi:10.1038/s41598-025-01426-z)
Supplement: Supplementary file 1 — Supplementary Material 1 [file 41598_2025_1426_MOESM1_ESM.xlsx]

## Sheet: Table S1
Online Resource 2 Statistical analysis of the phenotype screens of the UC-2845, UC-2933 and UC-1872 populations.
Experiment number	Genotype	Experiment Year	Sample Size (n = )	Mean First-Instar Proportion	Multiple Test p value A	Experiment p value
1	UC2845-010	2015	14	0.208	>0.9999	<0.0001
	UC2845-032	2015	12	0.913295	<0.0001
	UC2845-082	2015	20	0.714859	0.0038
	UC2845-100	2015	16	0.963134	<0.0001
	UC2845-134	2015	18	0.535714	0.4636
	CUF 101	2015	16	0.2
2	UC1872-059	2015	22	0.43254	>0.9999	0.0016
	UC2933-026	2015	24	0.2	>0.9999
	UC2933-061	2015	26	0.734597	0.0086
	UC2933-074	2015	20	0.31769	>0.9999
	CUF 101	2015	21	0.288462
3	UC1872-004	2015	22	0.13624	>0.9999	0.0006
	UC1872-018	2015	24	0.0349908	>0.9999
	UC1872-023	2015	21	0.0707965	>0.9999
	UC1872-058	2015	22	0.227979	0.2777
	CUF 101	2015	8	0.118812
4	UC1872-011	2015	14	0.084507	>0.9999	0.0005
	UC2845-084	2015	14	0.153153	>0.9999
	UC2933-068	2015	18	0.375	0.0012
	UC2933-116	2015	16	0.0647482	>0.9999
	UC1872-019	2015	10	0.183432	0.0636
	CUF 101	2015	14	0.118812
5	UC2525-014	2015	24	0.108696	0.1667	0.322
	UC2933-021	2015	23	0.143322	>0.9999
	UC2933-032	2015	20	0.166667	>0.9999
	UC1872-019	2015	4	0.225	>0.9999
	CUF 101	2015	25	0.153846
6	UC1872-141	2015	10	0.116838	>0.9999	<0.0001
	UC2845-005	2015	24	0.0593963	>0.9999
	UC2845-050	2015	20	0.846154	<0.0001
	UC2933-010	2015	18	0.87415	<0.0001
	UC2933-060	2015	24	0.769231	<0.0001
	UC2933-132	2015	10	0.717073	0.0003
	CUF 101	2015	12	0.0544554
7	UC1872-141	2015	12	0.2	>0.9999	<0.0001
	UC2933-020	2015	11	0.522843	0.4196
	UC2933-022	2015	20	0.942308	0.0001
	UC2933-065	2015	22	0.969349	<0.0001
	UC2933-066	2015	14	0.928571	0.0016
	CUF 101	2015	10	0.161702
8	UC2845-015	2015	10	0.858696	0.0002	<0.0001
	UC2845-043	2015	8	0.172414	>0.9999
	UC2933-008	2015	9	0.203125	>0.9999
	UC2933-017	2015	10	0.591667	0.0565
	UC1872-024	2015	7	0.126437
9	UC1872-014	2015	10	0.0712589	>0.9999	<0.0001
	UC1872-092	2015	10	0.329815	0.2892
	UC1872-115	2015	10	0.0802005	>0.9999
	UC1872-137	2015	10	0.90566	0.0002
	UC2845-092	2015	8	0.996183	<0.0001
	UC2933-037	2015	10	0.46247	0.1018
	UC2933-131	2015	10	0.894737	0.0017
	UC2933-133	2015	10	0.146552	>0.9999
	UC1872-067	2015	10	0.0829787
10	UC1872-045	2015	8	0.201878	>0.9999	<0.0001
	UC1872-048	2015	9	0.16	>0.9999
	UC1872-052	2015	9	0.0710059	>0.9999
	UC2845-079	2015	9	0.495798	0.1186
	UC2933-012	2015	9	0.714286	0.0005
	UC2933-051	2015	8	0.488372	0.1719
	UC2933-143	2015	9	0.213974	>0.9999
	UC1872-106	2015	9	0.127358
11	UC2845-214	2016	6	0.857143	0.6488	0.0803
	UC2845-215	2016	7	0.794118	0.0345
	UC2933-050	2016	9	0.819277	0.1768
	UC2933-205	2016	5	0.428571
12	UC1872-202	2017	7	0.653846	>0.9999	0.0003
	UC2845-205	2017	9	0.792793	0.028
	UC2933-013	2017	8	0.9	0.0072
	UC2933-142	2017	9	0.937107	0.0007
	UC2845-043	2017	9	0.525
13	UC1872-061	2017	9	0.548387	0.6637	0.2204
	UC1872-096	2017	6	0.41791	>0.9999
	UC2845-116	2017	8	0.507246	>0.9999
	UC2933-202	2017	9	0.724719	0.0797
	UC2845-043	2017	5	0.393258
14	UC1872-037	2017	9	0.333333	>0.9999	0.0026
	UC2845-013	2017	7	0.902439	0.4281
	UC2845-019	2017	6	0.986111	0.036
	UC2933-201	2017	11	0.481793	>0.9999
	UC2845-043	2017	8	0.408284
15	UC1872-010	2017	8	0.133929	>0.9999	0.1793
	UC2845-045	2017	7	0.419355	>0.9999
	UC2845-132	2017	6	0.65625	0.7383
	UC2933-202	2017	7	0.102564	>0.9999
	UC2845-043	2017	3	0.302326
16	UC1872-026	2017	5	0.352941	>0.9999	0.8674
	UC1872-201	2017	7	0.365672	>0.9999
	UC2845-132	2017	8	0.363636	>0.9999
	UC2845-216	2017	6	0.295082	>0.9999
	UC2845-043	2017	8	0.369048
17	UC1872-016	2017	11	0.258873	>0.9999	<0.0001
	UC1872-203	2017	7	0.208333	>0.9999
	UC2845-002	2017	10	0.578313	0.7722
	UC1872-024	2017	9	0.0351351	0.0108
	UC2845-043	2017	6	0.421053
18	UC1872-105	2017	7	0.547619	>0.9999	<0.0001
	UC2845-209	2017	12	0.156682	0.0072
	UC2845-217	2017	9	0.668539	0.0933
	UC2845-216	2017	12	0.18232	>0.9999
	UC2845-043	2017	10	0.374302
A Mean proportion of first-instar nymphs on alfalfa genotypes were compared to a known susceptible control (CUF-101 or UC2845-043) using a Kruskal-Wallis ANOVA Test.
