# Supplementary material for: Medicago sativa’s antixenotic and antibiotic resistance mechanisms differentially impact three members of the Bemisia tabaci species complex
Source: Sci Rep. 2025 Oct 16;15:36134. doi: 10.1038/s41598-025-01426-z (PMC12533143; doi:10.1038/s41598-025-01426-z)
Supplement: Supplementary file 2 — Supplementary Material 2 [file 41598_2025_1426_MOESM2_ESM.xlsx]

## Sheet: Table S2
Table S2. Two-way ANOVA of whitefly choice data and Tukey's multiple comparisons test for choices between genotypes
B. tabaci	Two-choice assay	Two-Way ANOVA p-value			Adjusted p-value of Tukey's Multiple Comparisons Test for Choices Between Genotypes
		Line	Time	Replicates	8 h	24 h	48 h	72 hA
MEAM1	S1-R1	<0.01	0.95	0.07	0.463	0.0421	0.0088	0.017
	S1-R2	0.24	0.99	0.27	0.8934	0.2627	0.7798	0.4511
	S1-R3	0.23	0.91	0.26	0.6271	0.2627	0.7798	0.4511
MED	S1-R1	0.23	0.96	<0.01	0.3892	0.1747	0.1653	0.5596
	S1-R2	0.04	0.92	<0.01	0.7401	0.0791	0.02	0.02
	S1-R3	<0.01	0.89	<0.06	0.1319	0.0012	0.4078	0.1919
NW1	S1-R1	<0.01	0.93	<0.01	0.566	0.945	0.6152	>0.99
	S1-R2	<0.01	0.83	<0.01	0.9931	0.6152	0.6152	0.6152
	S1-R3	<0.01	0.97	0.43	0.7021	0.6095	0.5792	-
A There were no viable NW1 whiteflies at 72 h, for this reason the statistical analysis was not possible for this timepoint.
